# Supplementary material for: Development of Pretreatment Approaches for Authentic Representation of Tea Infusion Aroma
Source: Foods. 2025 Aug 8;14(16):2759. doi: 10.3390/foods14162759 (PMC12385594; doi:10.3390/foods14162759)
Supplement: Supplementary file 1 [file foods-14-02759-s001.zip]

Archive with 1 entries (1 files):
- foods-3775626-supplementary.pdf
